# Supplementary material for: Understanding silicone elastomer curing and adhesion for stronger soft devices
Source: Sci Adv. 2025 Jul 16;11(29):eadv2681. doi: 10.1126/sciadv.adv2681 (PMC12266107; doi:10.1126/sciadv.adv2681)
Supplement: Supplementary file 2 — Movies S1 and S2 [file sciadv.adv2681_movies_s1_and_s2.zip]

Archive with 2 entries (2 files):
- adv2681_movie_s1.mp4
- adv2681_movie_s2.mp4
